# Supplementary material for: Continuous Monitoring Enables Dynamic Biomarkers to Assess Resilience in Acute COVID-19 Patients
Source: J Clin Med. 2025 Feb 2;14(3):951. doi: 10.3390/jcm14030951 (PMC11818652; doi:10.3390/jcm14030951)
Supplement: Supplementary file 1 [file jcm-14-00951-s001.zip]

Archive with 1 entries (1 files):
- Document S1. Resilience COVID_SupMat.pdf
